# Supplementary material for: Attitudes of medical students on conflict of interest: A comparative study of Korea and France
Source: PLoS One. 2023 Nov 2;18(11):e0293808. doi: 10.1371/journal.pone.0293808 (PMC10621834; doi:10.1371/journal.pone.0293808)
Supplement: S1 File — (XLSX) [file pone.0293808.s001.xlsx]

## Sheet: Table 1
	Table 1. Medical student's perceptions and experiences regarding COI information
	Q-No	Question	(% of students)				23 (3.2.)		1	2(No)	3	All	%		24 (3.3.)		1(Yes)	2	All	%		25 (3.4.)		1(Yes)	2	All	%		43 (4.6.)		1(Yes)	2	3	All	%		42 (4.5.)		1	2(No)	3	All	Total	%
			F	K	gab		Pre	1	0	20	20	40			Pre	1	0	40	40			Pre	1	1	39	40			Pre	1	23	5	12	40			Pre	1	22	18			40
	23 (3.2.)	During your studies, do you feel that you received enough information about declaration of COI? (responding “No”)	85.2	63.7	-21.5			2	0	10	6	16				2	1	15	16				2	2	14	16				2	7	2	7	16				2	6	10			16
								Sub-Tot	0	30	26	56	53.5714			Sub-Tot	1	55	56	1.78571			Sub-Tot	3	53	56	5.35714			Sub-Tot	30	7	19	56	53.5714			Sub-Tot	28	28	0	0	56	50
	24 (3.3.)	During your studies, did you receive a lecture or a tutorial on COI? (responding “Yes”)	4.3	8.5	4.2		Cli	4	2	50	24	76			Cli	4	1	75	76			Cli	4	5	71	76			Cli	4	31	18	27	76			Cli	4	27	45	4		76
								5	4	17	6	27				5	3	24	27				5	2	25	27				5	13	5	9	27				5	16	7	3	1	27
	25 (3.4.)	During your studies, did you do any personal research (internet for example) on the impact of COI or on the declaration of COI? (responding “Yes”)	11.1	10.3	-0.8			6	11	59	23	93				6	10	83	93				6	6	87	93				6	54	10	29	93				6	25	43	25		93
								7	11	30	14	55				7	11	44	55				7	12	43	55				7	37	10	8	55				7	16	20	19		55
	43 (4.6.)	I would like to know the COI of my teachers when they teach me? (responding “Yes”)	66.6	54.6	-12			Sub-Tot	28	156	67	251	62.1514			Sub-Tot	25	226	251	9.96016			Sub-Tot	25	226	251	9.96016			Sub-Tot	135	43	73	251	53.7849			Sub-Tot	84	115	51	1	251	45.8167
							Resi	8	2	15	2	19			Resi	8	3	16	19			Resi	8	2	17	19			Resi	8	11	6	2	19			Resi	8	1	14	4		19
	42 (4.5.)	Do your teachers mention their COI during their lessons? (responding “No”)	66.5	46.4	-20.1			9	3	15	1	19				9	1	18	19				9	4	15	19				9	10	3	6	19				9	3	11	5		19
								10	0	18	6	24				10	2	22	24				10	4	20	24				10	16	4	4	24				10	7	5	12		24
								11	2	13	4	19				11	1	18	19				11	2	17	19				11	10	7	2	19				11	7	7	5		19
	* COI: conflict of interest * F : French; K : Korea							Sub-Tot	7	61	13	81	75.3086			Sub-Tot	7	74	81	8.64198			Sub-Tot	12	69	81	14.8148			Sub-Tot	47	20	14	81	58.0247			Sub-Tot	18	37	26	0	81	45.679
							All		35	247	106	388	63.6598		All		33	355	388	8.50515		All		40	348	388	10.3093		All		212	70	106	388	54.6392		All		130	180	77	1	388	46.3918

## Sheet: Table 2
	Table 2. Medical Students’ Knowledge of Situations at Risk of COI.
	Q-No	Question or Statement	What is your class level?									16 (2.2.11.)		1(Yes)	2	3	All	%		16 (2.2.3.)		1(Yes)	2	3	All	%		17 (2.2.12.)	행 레이블	1(Yes)	2	3	All	%		15 (2.2.10)	행 레이블	1(Yes)	2	3	All	%		9 (2.2.4.)	행 레이블	1(Yes)	2	3	All
		Do you consider the following situation as a COI ? (% of students responding ‘yes’)	All		Preclinical		Clinical		Residents			Pre	1	9	18	13	40			Pre	1	6	13	21	40			Pre	1	10	15	15	40			Pre	1	7	17	16	40			Pre	1	5	17	18	40
			F	K	F	K	F	K	F	K			2	6	4	6	16				2	2	8	6	16				2	5	4	7	16				2	5	4	7	16				2	3	7	6	16
		Set 1 (indirect offerings)											Sub-Tot	15	22	19	56	26.7857			Sub-Tot	8	21	27	56	14.2857			Sub-Tot	15	19	22	56	26.7857			Sub-Tot	12	21	23	56	21.4286			Sub-Tot	8	24	24	56
	16 (2.2.11.)	Receiving a gift of minor value (book, pen,.) by the PI	27.7	30.9	26.5	26.8	27	28.7	36.2	40.7		Cli	4	21	28	27	76			Cli	4	20	24	32	76			Cli	4	28	17	31	76			Cli	4	14	29	33	76			Cli	4	22	21	33	76
	8 (2.2.3.)	Having a close relative employed by the PI	32.9	39.7	30.5	14.3	37.4	45.4	42.3	39.5			5	12	9	6	27				5	13	7	7	27				5	12	6	9	27				5	9	10	8	27				5	13	7	7	27
	17 (2.2.12.)	Being invited for lunch/diner by the PI	35	45.1	41.1	26.8	35.9	46.6	38	53.1			6	21	57	15	93				6	47	31	15	93				6	44	28	21	93				6	21	60	12	93				6	33	43	17	93
	15 (2.2.10)	Participating to a training sponsored by the PI	35.6	26.5	35.4	21.4	40.3	24.3	40.8	37			7	18	33	4	55				7	34	15	6	55				7	33	17	5	55				7	17	33	5	55				7	24	24	7	55
	9 (2.2.4.)	Being invited at a conference by the PI	41.5	35.1	46.5	14.3	41.9	36.7	49.4	44.4			Sub-Tot	72	127	52	251	28.6853			Sub-Tot	114	77	60	251	45.4183			Sub-Tot	117	68	66	251	46.6135			Sub-Tot	61	132	58	251	24.3028			Sub-Tot	92	95	64	251
		average	34.5	35.5								Resi	8	12	6	1	19			Resi	8	9	8	2	19			Resi	8	12	6	1	19			Resi	8	8	10	1	19			Resi	8	12	7		19
		Set 2 (direct offerings)											9	6	11	2	19				9	7	6	6	19				9	10	6	3	19				9	6	10	3	19				9	7	6	6	19
	13 (2.2.8)	Participating to a clinical study paid by PI	56	43.8	50.1	30.4	58.9	42.6	73.7	56.8			10	8	15	1	24				10	7	12	5	24				10	12	11	1	24				10	7	17		24				10	9	15		24
	10 (2.2.5.)	Receiving a fellowship by the PI	58.7	49.2	55.4	35.7	66.7	47	72.6	65.4			11	7	11	1	19				11	9	8	2	19				11	9	9	1	19				11	9	9	1	19				11	8	10	1	19
	14 (2.2.9)	Being paid as a speaker by the PI	69.2	25.8	71.2	17.9	78.2	24.3	76.3	35.8			Sub-Tot	33	43	5	81	40.7407			Sub-Tot	32	34	15	81	39.5062			Sub-Tot	43	32	6	81	53.0864			Sub-Tot	30	46	5	81	37.037			Sub-Tot	36	38	7	81
	6 (2.2.11)	Holding stock shares of a PI	85.5	41.8	84.3	16.1	92.7	45.8	90.7	46.9		All		120	192	76	388	30.9278		All		154	132	102	388	39.6907		All		175	119	94	388	45.1031		All		103	199	86	388	26.5464		All		136	157	95	388
	7 (2.2.2.)	Receiving salary or honoraria by the PI	89.1	67.3	85	25	95.1	71.3	96.6	84
		average	71.7	45.6
												13 (2.2.8)		1(Yes)	2	3	All	%		10 (2.2.5.)		1(Yes)	2	3	All	%		14 (2.2.9)		1(Yes)	2	3	All	%		6 (2.2.11)		1(Yes)	2	3	All	%		7 (2.2.2.)		1(Yes)	2	3	All
	* COI: conflict of interest; * PI: pharmaceutical industry.											Pre	1	10	15	15	40			Pre	1	13	10	17	40			Pre	1	6	17	17	40			Pre	1	5	14	21	40			Pre	1	10	12	18	40
	* F : French; * K : Korea												2	7	2	7	16				2	7	1	8	16				2	4	4	8	16				2	4	6	6	16				2	4	7	5	16
													Sub-Tot	17	17	22	56	30.3571			Sub-Tot	20	11	25	56	35.7143			Sub-Tot	10	21	25	56	17.8571			Sub-Tot	9	20	27	56	16.0714			Sub-Tot	14	19	23	56
												Cli	4	26	25	25	76			Cli	4	30	20	26	76			Cli	4	18	31	27	76			Cli	4	20	24	32	76			Cli	4	38	5	33	76
													5	13	7	7	27				5	9	9	9	27				5	10	9	8	27				5	13	5	9	27				5	19	1	7	27
													6	41	43	9	93				6	49	30	14	93				6	16	66	11	93				6	52	23	18	93				6	78	4	11	93
													7	27	21	7	55				7	30	20	5	55				7	17	32	6	55				7	30	17	8	55				7	44	5	6	55
													Sub-Tot	107	96	48	251	42.6295			Sub-Tot	118	79	54	251	47.012			Sub-Tot	61	138	52	251	24.3028			Sub-Tot	115	69	67	251	45.8167			Sub-Tot	179	15	57	251
												Resi	8	9	8	2	19			Resi	8	10	8	1	19			Resi	8	6	12	1	19			Resi	8	11	5	3	19			Resi	8	18	1		19
													9	8	7	4	19				9	11	5	3	19				9	5	12	2	19				9	9	8	2	19				9	13	4	2	19
													10	13	10	1	24				10	16	7	1	24				10	8	15	1	24				10	6	14	4	24				10	21	3		24
													11	16	2	1	19				11	16	2	1	19				11	10	8	1	19				11	12	6	1	19				11	16	2	1	19
													Sub-Tot	46	27	8	81	56.7901			Sub-Tot	53	22	6	81	65.4321			Sub-Tot	29	47	5	81	35.8025			Sub-Tot	38	33	10	81	46.9136			Sub-Tot	68	10	3	81
												All		170	140	78	388	43.8144		All		191	112	85	388	49.2268		All		100	206	82	388	25.7732		All		162	122	104	388	41.7526		All		261	44	83	388
[truncated: 1 more columns]

## Sheet: Further analysis(Table 2)
	Further analysis (Table 2)
	Q-No	Question or Statement	Do you think you can define what a conflict of interest is?
		Do you consider the following situation as a COI ?	All	Yes	No	Don't know exactly		5 (2.1.) 16 (2.2.11.)	Yes	No	Don't know exactly	All		5 (2.1.) 8 (2.2.3.)	Yes	No	Don't know exactly	All		5 (2.1.) 17 (2.2.12.)	Yes	No	Don't know exactly	All		5 (2.1.) 15 (2.2.10)	Yes	No	Don't know exactly	All		5 (2.1.) 9 (2.2.4.)	Yes	No	Don't know exactly	All
		(% of students responding ‘yes’)
		Set 1 (indirect offerings)						Yes	36	8	76	120		Yes	56	8	90	154		Yes	54	11	110	175		Yes	39	5	59	103		Yes	49	10	77	136
	16 (2.2.11.)	Receiving a gift of minor value (book, pen,.) by the PI	30.9	34	24.2	30.5		No	64	9	119	192		No	36	8	88	132		No	40	7	72	119		No	57	12	130	199		No	43	10	104	157
	8 (2.2.3.)	Having a close relative employed by the PI	39.7	52.8	24.2	36.1		Don't Know	6	16	54	76		Don't Know	14	17	71	102		Don't Know	12	15	67	94		Don't Know	10	16	60	86		Don't Know	14	13	68	95
	17 (2.2.12.)	Being invited for lunch/diner by the PI	45.1	50.9	33.3	44.2		All	106	33	249	388		All	106	33	249	388		All	106	33	249	388		All	106	33	249	388		All	106	33	249	388
	15 (2.2.10)	Participating to a training sponsored by the PI	26.5	36.8	15.2	23.7		%	33.9623	24.2424	30.5221	30.9278		%	52.8302	24.2424	36.1446	39.6907		%	50.9434	33.3333	44.1767	45.1031		%	36.7925	15.1515	23.6948	26.5464		%	46.2264	30.303	30.9237	35.0515
	9 (2.2.4.)	Being invited at a conference by the PI	35.1	46.2	30.3	30.9
		average		44.1	25.4			5 (2.1.) 13 (2.2.8.)	Yes	No	Don't know exactly	All		5 (2.1.) 10 (2.2.5.)	Yes	No	Don't know exactly	All		5 (2.1.) 14 (2.2.9.)	Yes	No	Don't know exactly	All		5 (2.1.) 6 (2.2.11.)	Yes	No	Don't know exactly	All		5 (2.1.) 7 (2.2.2.)	Yes	No	Don't know exactly	All
		Set 2 (direct offerings)
	13 (2.2.8)	Participating to a clinical study paid by PI	43.8	54.7	45.5	39		Yes	58	15	97	170		Yes	64	12	115	191		Yes	34	10	56	100		Yes	58	11	93	162		Yes	83	15	163	261
	10 (2.2.5.)	Receiving a fellowship by the PI	49.2	60.4	36.4	46.2		No	38	7	95	140		No	33	8	71	112		No	60	9	137	206		No	30	8	84	122		No	14	6	24	44
	14 (2.2.9)	Being paid as a speaker by the PI	25.8	32.1	30.3	22.5		Don't Know	10	11	57	78		Don't Know	9	13	63	85		Don't Know	12	14	56	82		Don't Know	18	14	72	104		Don't Know	9	12	62	83
	6 (2.2.11)	Holding stock shares of a PI	41.8	54.7	33.3	37.3		All	106	33	249	388		All	106	33	249	388		All	106	33	249	388		All	106	33	249	388		All	106	33	249	388
	7 (2.2.2.)	Receiving salary or honoraria by the PI	67.3	78.3	45.5	65.5		%	54.717	45.4545	38.9558	43.8144		%	60.3774	36.3636	46.1847	49.2268		%	32.0755	30.303	22.49	25.7732		%	54.717	33.3333	37.3494	41.7526		%	78.3019	45.4545	65.4618	67.268
		average		56	38.2
		Total average		50.1	31.8
		COI: conflict of interest; PI: pharmaceutical industry.

## Sheet: Table 3
	Table 3. Exposure to marketing strategies, potential consequences of COI for self and others, transparency.
	Q-No	Question or Statement	What is your class level?									48 (4.11.)		1	2	3(Yes)	All	%			49 (4.12.)		1	2	3(Yes)	All	%			41 (4.4.3.)		1(Yes)	2	All	%			39 (4.4.1.)		1(Yes)	2	All	%			40 (4.4.2.)		1(Yes)	2
			All		Preclinical		Clinical		Residents			Pre	1	3	34	3	40				Pre	1	4	34	2	40				Pre	1	25	15	40				Pre	1	24	16	40				Pre	1	30	10
		(% of students responding ‘yes’)	F	K	F	K	F	K	F	K			2	2	14		16					2	2	14		16					2	10	6	16					2	7	9	16					2	12	4
		Exposure to marketing strategies											Sub-Tot	5	48	3	56	5.35714				Sub-Tot	6	48	2	56	3.57143				Sub-Tot	35	21	56	62.5				Sub-Tot	31	25	56	55.3571				Sub-Tot	42	14
	48 (4.11.)	Have you ever met a representative of the PI ?	63.9	39.9	18.2	5.4	79.4	37.5	96.6	71.6		Cli	4	5	66	5	76				Cli	4	5	68	3	76				Cli	4	38	38	76				Cli	4	52	24	76				Cli	4	51	25
	49 (4.12.)	Have you ever received a gift from the PI ?	62.7	15.7	28.1	3.6	71.8	8.8	89.9	45.7			5	2	24	1	27					5		27		27					5	18	9	27					5	23	4	27					5	23	4
													6	1	36	56	93					6	1	83	9	93					6	53	40	93					6	79	14	93					6	82	11
		Consequences of COI for others											7		23	32	55					7		45	10	55					7	27	28	55					7	45	10	55					7	45	10
	41 (4.4.3.)	COI can induce bias in medical training	64.5	54.1	65.8	62.5	61.8	54.2	66.5	48.1			Sub-Tot	8	149	94	251	37.4502				Sub-Tot	6	223	22	251	8.76494				Sub-Tot	136	115	251	54.1833				Sub-Tot	199	52	251	79.2829				Sub-Tot	201	50
	39 (4.4.1.)	COI can induce bias in drugs prescription	87.9	75.8	89.3	55.4	89.7	79.3	84.1	79		Resi	8	1	7	11	19				Resi	8	1	9	9	19				Resi	8	12	7	19				Resi	8	16	3	19				Resi	8	15	4
	40 (4.4.2.)	COI can induce bias in research	86.6	79.6	82.3	75	90.1	80.1	87	81.5			9	1	2	16	19					9	1	13	5	19					9	8	11	19					9	16	3	19					9	16	3
		average	79.7	69.8									10	2	8	14	24					10	4	10	10	24					10	9	15	24					10	18	6	24					10	21	3
		Self-consequences of COI											11		2	17	19					11	1	5	13	19					11	10	9	19					11	14	5	19					11	14	5
	51 (4.14.)	Having received a gift will influence your future prescription	2.4	8.2	1.5	8.9	2	8.4	3.7	7.4			Sub-Tot	4	19	58	81	71.6049				Sub-Tot	7	37	37	81	45.679				Sub-Tot	39	42	81	48.1481				Sub-Tot	64	17	81	79.0123				Sub-Tot	66	15
	52 (4.15.)	I consider having a COI when attending a meal sponsored by the PI	21.4	17.3	10.8	10.7	24.4	15.5	29.5	27.2		All		17	216	155	388	39.9485			All		19	308	61	388	15.7216			All		210	178	388	54.1237			All		294	94	388	75.7732			All		309	79
		average	11.9	12.8
		Transparency
	53 (4.16)	Patients should be informed of their physicians’ COI	39.4	25.5	43.9	25	40.3	30.3	33.3	11.1		51 (4.14.)		1	2	3	4(Yes)	All	%		52 (4.15.)		1	2	3	4(Yes)	All	%		53 (4.16)		1(Yes)	2	3	All	%		54 (4.17.)		1(Yes)	2	3	All	%
	54 (4.17.)	I favor a public declaration of COI (Ministry of Health website for ex)	65	47.2	61.9	46.4	67.8	52.2	64.9	32.1		Pre	1	1	7	29	3	40			Pre	1	1	19	17	3	40			Pre	1	10	13	17	40			Pre	1	23	3	14	40
													2	2		12	2	16				2	2	7	4	3	16				2	4	4	8	16				2	3	3	10	16
	* COI: conflict of interest; * PI: pharmaceutical industry.												Sub-Tot	3	7	41	5	56	8.92857			Sub-Tot	3	26	21	6	56	10.7143			Sub-Tot	14	17	25	56	25			Sub-Tot	26	6	24	56	46.4286
	* F : French; * K : Korea											Cli	4	6	16	48	6	76			Cli	4	1	30	32	13	76			Cli	4	18	27	31	76			Cli	4	34	10	32	76
													5	3	6	12	6	27				5		16	8	3	27				5	3	5	19	27				5	8	3	16	27
													6	1	24	62	6	93				6	2	30	49	12	93				6	37	33	23	93				6	60	14	19	93
													7	1	9	42	3	55				7		13	31	11	55				7	18	22	15	55				7	29	16	10	55
													Sub-Tot	11	55	164	21	251	8.36653			Sub-Tot	3	89	120	39	251	15.5378			Sub-Tot	76	87	88	251	30.2789			Sub-Tot	131	43	77	251	52.1912
												Resi	8		3	11	5	19			Resi	8		4	10	5	19			Resi	8	2	13	4	19			Resi	8	6	9	4	19
													9		4	15		19				9		2	11	6	19				9	2	12	5	19				9	6	11	2	19
													10		4	20		24				10	1	5	10	8	24				10	4	17	3	24				10	6	14	4	24
													11		1	17	1	19				11		1	15	3	19				11	1	13	5	19				11	8	5	6	19
													Sub-Tot	0	12	63	6	81	7.40741			Sub-Tot	1	12	46	22	81	27.1605			Sub-Tot	9	55	17	81	11.1111			Sub-Tot	26	39	16	81	32.0988
												All		14	74	268	32	388	8.24742		All		7	127	187	67	388	17.268		All		99	159	130	388	25.5155		All		183	88	117	388	47.1649
												5번 문항		예	아니오	부정확	총합계							23번 문항		예	아니오	모르겠음		총합계			24번 문항		예	아니오		총합계			25번 문항		예	아니오		총합계			43번 문항
												Pre	1	12	6	22	40							Pre	1	0	20	20		40			Pre	1	0	40		40			Pre	1	1	39		40			Pre
													2	3	2	11	16								2	0	10	6		16				2	1	15		16				2	2	14		16
												소계		15	8	33	56							소계		0	30	26		56			소계		1	55		56			소계		3	53		56			소계
												Cli	4	15	10	51	76							Cli	4	2	50	24		76			Cli	4	1	75		76			Cli	4	5	71		76			Cli
													5	3	4	20	27								5	4	17	6		27				5	3	24		27				5	2	25		27
													6	24	7	62	93								6	11	59	23		93				6	10	83		93				6	6	87		93
													7	23	2	30	55								7	11	30	14		55				7	11	44		55				7	12	43		55
												소계		65	23	163	251							소계		28	156	67		251			소계		25	226		251			소계		25	226		251			소계
												Resi	8	6	1	12	19							Resi	8	2	15	2		19			Resi	8	3	16		19			Resi	8	2	17		19			Resi
													9	5	1	13	19								9	3	15	1		19				9	1	18		19				9	4	15		19
													10	7		17	24								10	0	18	6		24				10	2	22		24				10	4	20		24
													11	8		11	19								11	2	13	4		19				11	1	18		19				11	2	17		19
												소계		26	2	53	81							소계		7	61	13		81			소계		7	74		81			소계		12	69		81			소계
												총합계		106	41	275	427							총합계		35	247	106		388			총합계		33	355		388			총합계		40	348		388			총합계
														ALL	Pre	Cli	Resi									ALL	Pre	Cli		Resi				ALL	Pre	Cli		Resi				ALL	Pre	Cli		Resi
														24.8244	26.7857	25.8964	32.0988									63.6598	53.5714	62.1514		75.3086				8.50515	1.78571	9.96016		8.64198				10.3093	5.35714	9.96016		14.8148
[truncated: 11 more columns]

## Sheet: Further analysis(Table 3)
	Further analysis (Table 3)
	Q-No	Question or Statement	Do you think you can define what a conflict of interest is?
		(% of students responding ‘yes’)	Yes	No	not sure	All		48 (4.11.)	Yes	No	not sure	All		49 (4.12.)	Yes	No	not sure	All
								1	2	4	11	17		1	5	3	11	19
		Exposure to marketing strategies						2	50	21	145	216		2	81	29	198	308
	48 (4.11.)	Have you ever met a representative of the PI ?	50.9434	24.2424	37.3494	39.9485		3(Yes)	54	8	93	155		3(Yes)	20	1	40	61
	49 (4.12.)	Have you ever received a gift from the PI ?	18.9	3	16.1	15.7		All	106	33	249	388		All	106	33	249	388
								%	50.9434	24.2424	37.3494	39.9485		%	18.8679	3.0303	16.0643	15.7216
		Consequences of COI for others
	41 (4.4.3.)	COI can induce bias in medical training	51.9	57.6	54.6	54.1		41 (4.4.3.)	Yes	No	not sure	All		39 (4.4.1.)	Yes	No	not sure	All		40 (4.4.2.)	Yes	No	not sure	All
	39 (4.4.1.)	COI can induce bias in drugs prescription	78.3	57.6	77.1	75.8		1(Yes)	55	19	136	210		예	83	19	192	294		예	79	27	203	309
	40 (4.4.2.)	COI can induce bias in research	74.5	81.8	81.5	79.6		2	51	14	113	178		아니오	23	14	57	94		아니오	27	6	46	79
		average	68.2					All	106	33	249	388		총합계	106	33	249	388		총합계	106	33	249	388
		Self-consequences of COI						%	51.8868	57.5758	54.6185	54.1237		%	78.3019	57.5758	77.1084	75.7732		%	74.5283	81.8182	81.5261	79.6392
	51 (4.14.)	Having received a gift will influence your future prescription	5.66038	15.1515	8.43373	8.24742
	52 (4.15.)	I consider having a COI when attending a meal sponsored by the PI	22.6415	15.1515	15.261	17.268		51 (4.14.)	Yes	No	not sure	All		52 (4.15.)	Yes	No	not sure	All
		average	14.2					1	4		10	14		1	1	2	4	7
		Transparency						2	18	5	51	74		2	21	16	90	127
	53 (4.16)	Patients should be informed of their physicians’ COI	31.1321	33.3333	22.0884	25.5155		3	78	23	167	268		3	60	10	117	187
	54 (4.17.)	I favor a public declaration of COI (Ministry of Health website for ex)	50	57.5758	44.5783	47.1649		4(Yes)	6	5	21	32		4(Yes)	24	5	38	67
								All	106	33	249	388		All	106	33	249	388
		Total average	42.7	38.4				%	5.66038	15.1515	8.43373	8.24742		%	22.6415	15.1515	15.261	17.268
	COI: conflict of interest; PI: pharmaceutical industry.
								53 (4.16)	Yes	No	not sure	All		54 (4.17.)	Yes	No	not sure	All
								1(Yes)	33	11	55	99		1(Yes)	53	19	111	183
								2	54	9	96	159		2	30	6	52	88
								3	19	13	98	130		3	23	8	86	117
								All	106	33	249	388		All	106	33	249	388
								%	31.1321	33.3333	22.0884	25.5155		%	50	57.5758	44.5783	47.1649

## Sheet: Table 4
	Table 4. Association between perceived bias on prescription for others and for self and sources of information on COI.
	Q-No	Question or Statement	class level (preclinical → clinical → resident)
			Beta	SD	p-value	OR 95% CI
	39 (4.4.1.)	Do you think COI can induce bias in drugs prescription for others?	0.57	0.59	0.007	1.76 (1.17~2.65)
	* COI: conflict of interest
	* the reference category was the group of students answering ‘no’ to the questions.
	* Note : analyses were performed using gender as a covariate.

## Sheet: etc
Q-No	Question or Statement	All			Preclinical			Clinical			Residents
		F	K	Difference	F	K	Difference	F	K	Difference	F	K	Difference
5 (2.1.)	Do you think you know how to define what a COI is?	64.6	24.8	-39.8	59	26.8	-32.2	70	25.9	-44.1	64	32.1	-31.9
* F : French; * K : Korea
